# Supplementary material for: Serum sodium on admission affects postoperative in-hospital mortality in acute aortic dissection patients
Source: PLoS One. 2021 Dec 15;16(12):e0261168. doi: 10.1371/journal.pone.0261168 (PMC8673641; doi:10.1371/journal.pone.0261168)
Supplement: S1 Data — This file consists of several spreadsheets. Each spreadsheet contains the raw data of one table or one subfigure. (XLSX) [file pone.0261168.s001.xlsx]

## Sheet: Sheet1
Number	Gender	Years	Hypertension	Diabetes	CAD	Smoking	Drinking	Stanford type	History of trauma	Surgical history	Heart rate	SBP	DBP	length of hospital	ALT	AST	Creatinine	Urea nitrogen	Serum glucose	AHB	α-HBDH	WBC count	Neutrophil count	Lymphocyte count	Monocyte count	Serum sodium	Serum potassium	Serum chloride	Serum calcium	death
1	1	49	1	2	2	2	2	1	2	2	123	112	81	0	386	573	179	9.3	8.35	153.8	517	11.26	9.95	0.82	0.47	134	6	103	2.23	0
2	1	73	2	2	2	2	2	1	2	2	117	70	40	0	15.5	85	50	4	6.9	128.7	209	10.53	11.45	1.23	1.17	135	4.1	110	2.33	1
3	1	62	1	2	2	1	1	2	1	2	101	176	76	1	28.6	14.6	640	28.3	5.28	108.6	429.3	12.82	10.99	0.92	0.91	131	5	96	1.98	0
4	2	62	1	2	1	2	2	1	2	2	56	81	63	1	14.5	13.3	65	6	7.86	116.2	420.4	11.64	10.07	0.95	0.62	135	4	105	2.25	0
5	1	65	1	2	2	2	2	1	2	2	63	150	89	1	18.2	55.6	64	7.4	8.42	142	200.7	15	12.6	1.8	0.6	135	3010	100	2.14	0
6	1	62	1	2	2	1	1	1	2	2	120	112	70	1	1054	962	166	11.6	7.14	130.6	170.3	20.49	17.86	1.47	1.16	135	6	106	1.96	0
7	1	55	2	2	2	1	1	1	2	2	87	121	80	1	25.7	52.4	77	3.1	7.83	118.5	181.3	5.5	3.32	1.44	0.8	136	4	103	2.11	0
8	1	53	1	2	2	1	1	2	2	2	105	124	90	2	17	28.5	155	9.3	7.15	131.9	290.8	15.78	11.91	2.08	1.71	130	3.5	97	2.12	1
9	1	44	2	2	2	1	1	1	2	1	67	133	87	2	61	45	62	6.3	7.19	138.9	388.3	12.11	10.02	0.91	1.16	133	3.8	104	2.35	1
10	1	57	1	2	2	1	1	1	2	2	69	138	59	2	21	25	74	8.6	31.89	99.9	145	19.22	17.94	0.61	0.64	133	5.4	105	2.06	1
11	1	53	1	2	2	2	2	2	2	2	65	139	87	2	69.8	37.9	89	6.7	4.35	128.5	222.2	4.99	4.03	0.6	0.28	135	2.7	100	2.12	0
12	1	37	1	2	2	1	1	2	2	1	96	155	102	2	26.3	42	113	3.4	10.5	139.4	293.6	12	10.99	1.2	0.75	135	3.5	114	2.09	0
13	1	37	2	2	2	2	1	1	2	2	92	100	48	2	12.8	705	82	5.5	5.1	136.2	220.9	9.17	7.24	1.07	0.78	135	3.7	112	1.92	1
14	1	46	1	2	1	2	1	1	2	2	66	172	64	3	18.8	35.9	80	6.5	23.32	130.6	154	12.72	10.58	1.13	0.76	129	3	97	1.98	0
15	1	51	1	1	2	2	2	2	2	2	86	156	105	3	43.2	36.9	131	8.2	10.43	162.8	285.4	8.1	6.9	0.53	0.64	131	4	104	2.11	0
16	1	26	1	2	2	1	1	2	2	2	83	164	96	3	199.9	38.7	100	4.3	4.16	108.3	150.8	10.75	7.83	1.77	0.9	133	4	101	2.09	0
17	1	68	2	2	2	1	1	1	2	2	50	118	73	3	10.7	18.7	70	9.5	5.74	128.7	135.1	7.05	5.66	0.81	0.57	135	3.5	98	2.35	0
18	1	38	1	2	2	1	1	2	2	2	87	125	75	3	19	27	57	5.2	6.3	160.2	175	9.6	7.08	0.77	0.75	136	4	103	2.28	0
19	1	60	1	2	2	1	1	2	2	1	85	123	70	3	37.4	31	47	4.2	6.39	138.9	109	11.26	9.33	1.35	0.55	136	4.2	104	2.98	0
20	1	55	1	2	2	2	2	2	2	2	60	122	71	3	12.3	15.1	208	6.9	6.05	112.7	484.3	10.13	7.32	1.69	1.08	136	3.5	102	2.21	0
21	1	49	1	2	2	1	1	2	2	2	90	138	83	4	21.5	23.8	61	4.8	14.82	125	153.8	12.55	10.97	0.95	0.61	134	3	103	2.13	0
22	2	66	1	2	2	1	2	1	2	2	69	103	53	4	25	19	52	4.3	6.9	116.7	147	13.26	11.37	1.23	0.81	135	4	104	2.16	0
23	2	60	1	2	2	2	2	2	2	2	65	154	88	5	23	27	57	2.6	6.87	125	170	5.86	5.05	0.63	0.18	135	4	105	2.14	0
24	2	34	1	2	2	2	2	2	1	1	76	151	93	5	31.5	45.4	51	4.4	5.27	136	110	8.61	5.91	1.99	0.65	135	4	104	2.32	0
25	1	59	2	2	2	2	2	2	2	2	49	182	119	6	10.4	13.1	136	7.4	13.63	110.8	328.4	7.69	6.01	1.1	0.51	130	3	104	2.03	0
26	2	44	1	2	2	2	2	2	2	1	108	190	101	6	12.4	40.9	114	7	12.33	122	263.8	17.9	16	0.6	1.2	132	3.3	95	2.04	0
27	1	62	1	2	2	1	2	2	2	1	75	179	102	6	28.4	19	898	17.4	5.88	147.3	165	5.41	4.55	0.47	0.27	135	5	90	1.93	0
28	1	67	2	2	2	2	2	2	2	2	88	141	103	6	10.7	32.3	47	3.2	7.89	136	214.9	13.72	12.87	0.4	0.43	136	3.6	104	2.28	0
29	1	36	1	2	2	1	1	2	2	1	96	140	82	6	34.9	35.2	79	6.1	7.13	151.9	250.5	18.37	17.1	0.64	0.63	136	3.9	101	2.3	0
30	1	50	1	2	2	1	1	2	2	2	76	152	84	6	14.4	15.2	95	6.3	5.79	114.5	148.6	12.51	9.1	1.99	1.34	136	3.5	101	2.21	0
31	1	46	1	2	2	2	1	2	2	2	94	183	94	7	40	23	51	4.6	11.77	155.4	165	17.44	16.28	0.42	0.74	131	3	95	2.16	0
32	1	54	1	2	2	1	1	2	2	2	80	145	84	7	93.8	54.1	65	6.2	6.12	112.9	454.3	11.81	8.03	1.81	1.84	134	4.4	102	2.2	0
33	1	63	1	2	2	2	2	2	2	2	88	120	85	7	31	39	97	6	9.84	164.5	174	17.47	16.58	0.44	0.45	134	5	101	2.14	0
34	1	66	1	2	2	1	1	2	2	2	65	139	68	7	13.4	45.4	66	3.9	8.38	136.2	268.1	13.03	10.59	1.76	0.63	135	3.5	100	2.12	0
35	1	62	1	2	2	1	1	2	2	2	80	151	73	7	29.9	65.7	73	8.8	9.23	126.3	310.4	16.19	14.52	0.73	0.93	135	3	109	2.26	0
36	2	39	2	2	2	2	2	2	2	2	87	121	80	7	34.2	47.9	77	3.1	7.83	118.5	210.1	1.44	3.23	1.44	0.8	136	4	103	2.11	0
37	1	61	1	2	2	1	1	2	2	2	75	179	80	7	21.1	46.6	229	12.7	7.27	91.2	241.7	8.29	6.39	0.82	1.03	136	3.4	108	2.1	0
38	1	49	1	2	2	1	1	2	2	2	81	154	110	8	29.9	20	120	10.6	4.3	141.4	122	7.38	5.62	0.96	0.89	127	3.5	103	2.19	0
39	1	61	1	2	2	1	1	2	2	2	90	170	105	8	13.9	18.8	70	4.3	6.52	146.7	210.9	13.15	10.12	1.53	1.36	135	3.4	99	2.35	0
40	1	30	2	2	2	1	1	2	2	2	79	128	79	8	74	49	87	7.2	6.11	101.7	192	5.7	4.08	1.05	0.48	136	4.2	105	2.03	0
41	2	63	1	2	2	2	2	2	2	2	98	132	82	9	35.9	30	89	5.7	5.7	106.9	199	18.35	15.84	0.79	1.71	127	3.8	95	2.06	0
42	1	54	1	2	2	1	1	1	2	2	85	144	90	9	12	18.4	104	4.2	6.92	129.3	120.9	15.3	12.45	1.43	1.4	132	3.5	100	2.09	0
43	1	65	1	2	2	1	1	2	2	2	97	138	84	9	26.9	17	108	8.5	7.14	134.7	152	9.79	7.88	1.03	0.8	134	3.3	107	1.93	0
44	1	40	1	2	2	1	2	2	2	2	74	172	99	9	22.2	222.9	50	3.4	7.33	129	214	14.1	12.3	0.7	1.1	135	4.9	107	2.27	0
45	1	38	1	2	2	1	2	2	2	2	130	170	104	9	12.2	16.9	103	7.7	6.22	139.5	269.2	19.08	16.54	0.94	1.56	135	2.8	97	2.14	0
46	2	34	1	2	2	2	2	2	2	1	100	138	90	9	19.8	22.6	142	5.5	6.72	135	266	25.2	23.4	0.7	1	135	2.9	104	2.2	0
47	1	36	2	2	2	1	1	2	2	2	76	140	82	10	51	42	90	7.1	10.26	138.1	283.8	13.29	10.76	1.04	1.2	133	2.6	92	2.31	0
48	1	72	1	2	2	2	2	2	2	2	62	172	98	10	21.6	22.4	62	4	8.24	120.2	255	11.99	11.37	0.55	0.06	134	3.9	105	2.21	0
49	2	68	1	2	1	2	2	2	2	2	74	144	66	10	14	18	55	5.4	13.8	128.8	240	20.13	19.59	0.46	0.08	135	3.4	102	2.22	0
50	2	70	2	2	2	2	2	2	2	2	82	128	88	11	29.3	87.6	50	5.1	5.94	108.8	145	6.4	4.79	1.04	0.42	135	4	102	2.22	0
51	2	32	2	2	2	2	2	1	2	1	65	108	63	11	4.6	18.5	62	3.3	7.07	139	438.5	11.63	7.56	0.96	0.4	136	4.7	99	2.35	0
52	1	64	2	2	2	1	2	2	2	2	91	190	90	11	11.3	14.8	50	2.7	4.62	128.2	242.1	7.57	6.47	0.46	0.6	136	4.5	97	2.13	0
53	1	62	1	2	2	1	1	2	2	1	80	213	108	11	15.6	21.5	98	8.7	6.57	112.2	249.8	13.18	11.82	0.8	0.56	136	2.9	94	2.16	0
54	1	35	1	2	2	1	1	1	1	1	92	127	86	12	56.8	105	149	8.7	14.07	160.4	467.6	15.84	12.65	1.1	2	134	4	99	2.4	0
55	1	45	2	2	2	2	2	2	2	2	72	117	69	13	18.1	20.7	65	6	6.55	112	204.5	9.9	7.8	0.8	1.2	135	3.5	99	2.29	0
56	1	37	1	2	2	1	1	1	2	2	84	159	95	13	30.1	43	88	6.4	8.91	159.7	134	11.45	10.63	0.63	0.19	135	4	102	2.5	0
57	1	40	1	2	2	2	1	1	2	1	73	136	85	13	29	68	190	6.5	7.45	108.6	311	7.62	6.32	0.67	0.45	135	6	101	2.18	0
58	2	53	1	2	2	2	2	1	2	1	82	148	68	14	33.2	93.6	76			127.8	177.6	9.47	7.78	0.7	0.91	135	4	100	2.26	0
59	1	49	2	2	2	1	1	2	2	2	92	132	81	14	34.5	93.6	61	3.9	5.14	147.5	384.6	4.94	3.21	1.19	0.35	136	4.2	100	2.47	0
60	2	49	2	2	2	2	2	1	2	1	89	135	70	14	26.4	12	48	3.9	7.35	102.8	116	13.5	10.4	1.12	0.74	136	4	103	2.16	0
61	1	51	1	2	2	1	1	1	2	2	70	115	71	14	16.3	19.7	82	6.5	10.9	131.7	201.8	11.64	9.81	0.79	0.99	136	3.4	101.9	2.06	0
62	2	65	1	2	2	2	2	1	2	2	92	130	90	15	23.3	66.6	74	11.8	8.03	129.1	372.7	9.87	8.45	0.26	1.16	130	3.6	96	2.11	0
63	1	34	1	2	2	1	1	1	2	2	78	180	85	15	592.8	190.3	897	26.8	6.9	116	532	6.05	4.88	0.51	0.58	130	3	95	1.91	0
64	1	50	1	2	2	2	2	2	2	2	70	120	70	15	24	23	78	7	5.71	139.4	175	9.04	7.03	1.15	0.86	133	3.6	93	2.25	0
65	1	39	1	2	2	1	1	2	2	1	116	99	49	15	369.5	545.6	175	8.7	9.36	166.5	329	24.73	23.04	0.79	0.89	133	4	98	2.24	0
66	2	64	1	2	2	2	2	1	2	2	80	105	70	15	25.3	76.7	87	7	6.36	128.7	267.5	15.27	10.32	1.1	0.74	134	4	97	2.14	0
67	1	22	2	2	2	1	1	1	2	1	83	150	124	15	4.6	13.7	41	2.9	4.71	134.2	190.5	8.8	6.9	1.06	0.69	134	4	100	2.22	1
68	1	48	1	2	2	1	1	1	2	2	90	127	60	16	21.7	22.8	72	7.2	5.67	133	174	5.99	3.76	1.89	0.29	134	4	96	2.19	0
69	2	37	2	2	2	2	2	1	2	2	78	111	86	16	16.9	49.8	43	4.6	6.21	120.5	371.4	10.05	8.78	0.5	0.76	135	4	103	2.27	0
70	2	38	2	2	2	2	2	1	2	2	78	111	86	16	32.1	32.4	43	4.6	6.21	112.8	242.9	10.95	9.18	1.15	0.63	135	4	103	2.21	0
71	1	71	1	2	2	1	1	1	2	1	50	173	106	17	30.1	27.1	110	3.8	5.55	115.8	118	7.55	6.24	0.9	0.38	132	4	97	2.23	0
72	2	46	2	2	2	2	2	1	2	1	61	92	47	17	15.1	32.5	42	6.1	5.18	96.8	133.2	14.48	13.06	0.65	0.74	133	4	105	2.08	0
73	2	58	1	2	2	2	2	1	2	2	105	122	82	17	28.4	64	105	4.5	9.15	124.5	639	5.47	6.83	0.73	0.49	135	3	101	1.97	1
74	1	38	1	2	2	1	1	2	2	2	78	164	97	17	41	54	62	3.3	7.26	142.3	401.7	12.87	10.53	1.53	0.76	136	4	102	2.4	0
75	1	38	1	2	2	1	1	2	2	2	78	164	97	17	41	54	62	3.3	7.26	142.3	267.4	12.87	10.53	1.53	0.79	136	4.3	102	2.4	0
76	1	47	1	2	2	1	1	1	2	1	58	143	68	18	9.8	39.9	82	6.2	5.35	143.8	334.2	11.33	10	1.01	0.29	132	3.4	97	2.16	0
77	1	52	1	2	2	1	1	1	2	2	82	123	57	18	34	41	75	6.3	5.98	122	522	9.2	7.8	0.6	0.7	134	3.1	95	2.05	0
78	1	34	1	2	2	1	1	1	2	2	80	135	74	18	26.4	33	46	4.4	7.26	127.2		16.53	15.37	1.66	1.1	136	4	106	2.33	0
79	1	36	1	2	2	2	1	1	2	2	97	165	93	18	27	18	75	2.8	7.21	133.8	186	8.82	8.29	0.31	0.22	136	2.3	97	2.24	0
80	1	56	2	2	2	1	1	1	2	2	82	129	76	19	15.3	34.6	108	9.1	4.84	139.5	261	14.41	10.33	2.32	1.62	121	3.7	82	2.1	0
81	1	71	2	2	2	1	1	1	2	2	67	114	70	19	20	8	77	4.6	7.21	123.9	367.8	9.34	7.58	0.82	0.85	136	4.8	106	2.79	0
82	2	46	2	2	2	2	2	1	2	1	75	116	78	19	15.3	35.3	85	5.8	12.49	112	295.5	11.09	10.15	0.65	0.27	136	3	107	2.34	0
83	1	45	2	2	2	1	2	1	2	2	82	136	73	20	88	36	99	3.4	10.51	126	152	12.5	9.5	1.7	1.2	133	3.1	96	2.2	0
84	2	68	1	2	2	2	2	1	2	2	81	123	80	20	37	41	52	2.4	9.57	90.3	239	9.54	8.55	0.53	0.45	134	3	101	2.11	0
85	1	33	1	2	2	2	2	2	2	2	87	105	54	20	25.7	29.6	59	4.6	6.8	143	228.4	17.6	0.5	0.3	0.3	134	4.1	102	2.11	0
86	1	49	2	2	2	2	2	2	2	2	67	125	80	20	24.3	22.5	69	6	4.77	147.7	151.4	11.87	9.44	1.6	0.81	135	4	104	2.06	0
87	2	49	2	2	2	2	2	1	2	1	90	123	47	21	24.8	8.8	65	6.8	8.53	109.4	198.3	10.78	7.94	1.64	1.16	129	3.6	100	2.09	0
88	1	37	1	2	2	1	1	2	2	2	85	158	76	21	17	33	121	4.1	9.23	125.5	275.5	10.77	8.86	1.09	0.76	129	2.6	93	2.16	0
89	1	76	1	2	2	1	2	1	2	2	88	210	105	21	14.3	28.4	143	7.4	7.05	116.1	196.7	18.57	15.04	1.41	2.08	131	4.2	97	2.19	0
90	1	40	2	2	2	1	1	1	2	1	93	130	48	21	15.1	19.3	61	5.8	7.19	114	145.5	11.9	10.5	0.6	0.8	134	3.5	101	2.01	0
91	1	53	1	2	2	1	2	1	2	2	68	142	79	21	27.8	70.9	85	7.2	10.39	153.2	190.3	12.33	11.18	0.39	0.75	134	4	100	2.22	0
92	1	58	1	2	2	2	1	1	2	2	62	165	83	21	8	17.6	102	6.5	6.26	136.5	367.8	9.45	8.47	0.58	0.4	136	3.4	106	2.11	0
93	2	56	1	2	2	2	2	1	2	2	90	193	95	22	32.3	47.5	80			96.1	406.5	8.25	6.43	0.9	0.84	134	3	99	2.05	0
94	2	63	2	2	2	2	2	1	2	2	84	134	95	22	24.2	96.6	56	5.9	6.84	114.2	170.7	12.7	10.32	1.31	1.06	135	4.9	104	2.1	0
95	1	68	2	2	2	1	1	2	2	1	91	140	95	22	29	24	79	6.4	6.21	132.9	143	9.83	10.21	1.1	0.73	136	3	103	1.98	0
96	2	55	1	2	2	2	1	2	2	2	110	140	76	23	12.9	23.9	46	3.2	16.31	92.4	179.4	16.83	14.82	1.27	0.65	124	2.9	90	2.19	1
97	1	47	2	2	2	1	1	1	2	2	80	120	60	23	17.9	55.8	114	7.5	13.52	115.5	352.8	12.22	10.52	0.36	1.33	135	4	107	2.08	0
98	1	39	1	2	2	1	1	1	2	2	79	102	71	25	19	14.5	129	6.7	5.02	157	366.8	11.96	10.15	0.83	0.95	131	3.4	94	2.53	0
99	1	57	2	2	2	2	1	2	2	2	62	135	72	25	26.9	24	63	5.5	11.36	132.6	148	17.28	14.56	1.57	1.04	135	5	102	2.22	0
100	1	49	1	2	2	2	1	1	2	2	75	145	80	25	15	29.6	87	4.7	8.8	125.9	331.4	11.12	10.37	0.63	0.11	136	4	101	2.16	0
101	2	32	2	2	2	2	1	1	2	1	80	132	60	26	17.9	50.4	48	5.3	19.93	109.8	143	18.78	16.25	1.81	0.7	130	4	102	2	0
102	1	41	1	2	2	1	1	1	2	2	64	168	90	29	13.1	16.4	59	2	4.84	125.6	129.7	12.69	10.24	1.14	1.17	130	3.8	95	2.16	0
103	1	62	1	2	2	1	1	1	2	2	70	165	125	29	20	37	77	6.2	7.89	108.5	314.8	7.01	5.5	0.83	0.64	131	3.8	101	2.02	0
104	1	58	1	2	2	1	1	1	2	2	104	144	88	29	1122	1320	239	22.5	6.17	113.8	201	12.85	11.04	1.2	0.79	132	4	102	1.91	0
105	1	48	1	2	2	1	1	1	2	2	97	137	66	30	16.6	49	110	5.1	5.56	131.3	217	14.48	12.18	0.97	1.31	135	3.6	100	2.24	0
106	2	34	2	2	2	2	2	1	2	2	100	132	100	31	25.1	18.7	110	6.5	7.58	128.9	207.4	10.27	7.76	1.67	0.71	136	3.3	106	2.17	0
107	1	73	1	2	1	2	2	1	2	1	75	153	67	32	13.5	16.5	88	3.5	7.29	102.5	139.2	3.76	3.38	0.11	0.26	128	3.9	97	2.04	0
108	2	30	1	2	2	2	2	1	2	1	85	131	62	32	15	28	57	4.1	7.88	129.8	170	10.32	8.72	0.93	0.62	131	3	101	2.16	0
109	1	68	2	2	2	2	2	1	2	2	80	126	55	35	17.3	6.9	125	7.5	9.5	141.9	148.2	14.73	13.28	0.56	0.88	134	4.5	102	2.15	0
110	2	64	1	2	2	2	2	1	2	2	102	155	88	39	26.6	66.2	138	9.7	6.92	108.4	217.9	10.05	14.21	7.1	1.81	134	4.4	96	2.08	0
111	2	73	1	2	2	2	2	1	2	2	100	97	60	39	172.2	332	193	12.5	10.13	105	459.6	9.79	8.57	0.7	0.52	136	3.2	95		0
112	2	57	1	2	2	2	2	1	2	2	68	80	41	41	271.1	408.2	151	5.5	35.1	102.3	292	10.6	8.84	0.81	0.88	131	3.9	103	1.86	0
113	1	41	1	2	2	1	1	1	1	1	70	90	51	53	35.6	58	187	9	6.44	123.8	215	10.24	8.73	0.93	0.62	136	4	105	2	0
114	1	54	1	2	2	1	1	1	2	2	65	170	101	56	20.7	49.5	92	6.4	7.97	122.7	206	12.06	10.79	0.69	0.51	134	3.5	101	2.69	0
115	1	68	2	2	2	1	2	1	2	1	54	133	73	0	12.4	24.1	78	8.2	7.61	119	208.8	10.38	9.4	0.41	0.57	137	4.2	104.8	2.14	1
116	1	39	1	2	2	1	1	1	2	2	60	136	70	0	27	39	70	7.9	8.75	151.6	187	14.58	13.61	0.56	0.41	137	4	102	2.25	1
117	1	70	1	2	2	1	2	2	2	2	20	127	78	0	14.8	18.3	81	6.9	5.94	128.1	159.9	13.05	8.9	0.51	0.9	138	4	99	2.21	0
118	1	60	2	2	2	2	1	1	2	1	51	121	59	0	7.5	19.1	72	4.8	6.66	141.6	131.7	10.92	9.56	0.69	0.66	138	5	108	2.03	1
119	1	44	2	2	2	2	2	2	2	2	67	135	79	1	64	36.6	75	7.7	4.66	127.7	285	8.98	7.03	1.11	0.83	137	3.9	101	2.34	0
120	2	76	1	2	2	2	1	1	2	2	127	155	78	1	24.3	60.3	63	11.3	11.9	121.9	424	9.94	13.75	1.07	0.59	137	3	105	2.24	0
121	2	62	1	2	2	2	2	1	2	1	105	115	61	1	18.5	52.4	112	3.1	11.2	122.2	148.3	12.33	10.96	0.36	1	137	4.3	105	2.44	0
122	1	38	1	2	2	2	1	1	2	1	92	154	95	1	11.5	24	71	3.6	8.97	125.4	159	16.45	14.78	1.59	1.06	138	4	105	2.09	0
123	1	39	1	2	2	1	1	1	2	2	105	184	110	1	40.3	11.1	165	8.3	12.53	153.2	135.5	17.26	15.39	1.15	0.7	138	3.4	99	2.14	0
124	1	51	1	2	2	1	1	1	2	1	63	182	89	2	18.8	42.8	120	5.2	6.27	121	333.7	12.03	10.8	0.67	0.55	137	3	105	2.07	1
125	2	56	2	2	2	2	2	1	2	1	90	107	77	2	21.8	19.2	41	4	4.64	115.4	278.1	7.54	4.7	2.16	0.53	138	3.7	106	2.18	0
126	2	49	2	1	2	2	2	2	2	2	68	151	84	2	44.1	13.6	50	9	6.65	131.3	170	9.96	6.71	2.51	0.64	138	4.1	100	2.43	0
127	2	54	2	2	2	2	2	1	2	2	88	123	74	2	35.2	21	42	2.5	5.31	127.5	142	6.99	4.69	1.57	0.54	138	4.2	102	2.28	0
128	1	74	1	2	2	1	1	2	2	1	85	160	110	2	13	13.9	71	8.9	5.29	126.2	132.5	11.25	9.84	0.58	0.83	138	4	98	2.17	0
129	1	58	2	2	2	2	2	1	2	2	65	108	47	2	22.8	53.1	120	9.8	12.04	139.4	318.2	14.65	12.81	0.89	0.95	138	4	105	2.11	0
130	1	62	1	2	2	2	2	1	2	1	81	165	57	2	85.2	135.8	175	13	9.71	133.6	1145.2	12.75	7.56	0.81	0.59	138	4.2	104	2.31	1
131	2	75	2	2	1	2	2	1	1	1	44	114	58	3	14	18	176	12.5	6.72	92	202.8	6.5	5.4	0.7	0.5	137	3.6	105	2.04	1
132	2	39	1	2	1	2	2	1	2	1	20	150	105	3	17	15.1	51	7	11.63	133.8	117	15.72	13.68	1.21	0.79	138	4	102	2.42	0
133	1	67	1	2	2	1	2	1	2	1	67	121	80	3	13	22.4	58	6	5.21	130.7	184.3	5.74	3.94	1.04	0.57	138	3	107	2.12	0
134	1	53	1	2	2	1	1	2	2	2	108	183	125	4	6.1	13	68	4.7	6.91	159.6	153	12.89	10.82	1	1.01	137	4	102	2.41	0
135	1	57	1	2	2	1	1	2	2	2	95	173	104	4	20.9	18	84	5.2	9.37	144.6	139	13.4	12.53	0.66	0.16	137	4	103	2.21	0
136	1	60	2	2	2	2	2	2	2	2	79	163	78	5	18.9	26.8	57	5.5	7.18	136	162.2	7.49	5.91	1.07	0.46	137	3	106	2.23	0
137	1	48	1	2	2	1	1	1	2	1	64	158	91	5	47.4	129.8	164	10.8	11.23	140.3	308	13.67	11.87	1.28	0.85	137	3	102	2.05	1
138	1	86	1	2	2	2	2	2	2	2	96	148	101	5	10.9	17.9	79	7	4.98	153.5	103.9	12.1	10.11	0.96	0.87	138	3	107	2.23	0
139	1	60	1	2	2	2	2	2	2	2	82	136	93	6	26.4	43.8	65	10.6	12.6	137.1	166.5	10.85	11.43	1.19	0.43	137	4.9	110	2.29	0
140	1	34	2	2	2	1	1	2	2	2	71	153	71	6	10	44.5	86	8.9	5.07	142	363.4	14.57	11.54	1.89	0.99	137	3.5	102	2.18	0
141	1	66	1	2	2	1	2	2	2	2	75	158	95	6	18.7	31.8	727	35.3	9.44	78.5	191	7.35	5.92	1.01	0.34	137	5.2	106	2.08	0
142	1	58	1	2	2	1	1	2	2	2	62	142	106	6	20.1	20	62	6.2	4.89	167.3	279.1	6.77	4.34	1.71	0.58	138	4	104	2.35	0
143	1	53	1	2	2	1	1	2	2	2	66	119	64	6	8.6	20	70	5	5.97	134.7	160	13.12	12.21	0.43	0.48	138	4	102	2.38	0
144	1	66	1	2	2	1	1	2	2	2	121	151	117	7	17	18	65	5.9	6.35	126.9	316	7.06	5.78	0.85	0.42	137	4	103	2.35	0
145	1	55	1	2	2	2	2	2	2	2	115	198	115	7	19	16	96	9.6	10.02	153	428	15.22	12.27	1.73	1.17	138	3.8	103.8	1.95	0
146	1	29	2	2	2	1	1	2	1	1	83	167	119	8	11.1	35.1	77	9.8	5.06	137.6	299.1	10.94	7.95	1.56	1.12	137	4.3	101	2.48	0
147	1	62	1	2	2	2	2	2	2	2	80	118	70	8	13.9	18.5	101	8.3	4.68	126.6	133.5	12.43	9.84	1.76	0.8	138	3	107	2.18	0
148	1	48	1	2	2	1	1	2	2	2	65	208	135	8	30.9	45	89	8.1	9.83	149.4	186	14.44	13.15	0.47	0.81	138	3.4	109	2.25	0
149	1	42	2	2	2	2	2	1	2	2	47	151	55	8	419.5	632.7	152	7.7	6.62	133.5	368.1	12.06	10.46	0.49	1.09	138	3	106	2.22	0
150	2	71	1	2	2	2	2	2	2	2	102	132	96	9	27.7	53.5	79	16.5	7.08	135	279.4	9.07	7.69	0.96	0.38	137	5	110	2.45	0
151	1	39	2	2	2	1	1	1	2	2	100	123	64	9	27.6	32.8	99	3.7	6.85	175.8	205	15.06	12.85	0.79	1.41	137	3.1	106	2.13	0
152	1	45	1	2	2	1	1	2	2	2	117	88	52	9	16	20	89	6.8	5.44	78.6	132	12.39	9.62	1.4	1.28	138	3.5	102	2.15	0
153	2	51	1	2	2	2	1	1	2	2	81	120	57	9	15.7	26	91	7.1	7.45	162.2	282	18.43	17.44	0.67	0.32	138	4	103	2.37	1
154	1	32	1	2	2	1	1	2	2	1	76	117	87	10	16.8	32.9	96	6.2	9.23	113.3	240.7	16.16	11.72	0.83	0.6	137	3.9	102	2.15	0
155	1	30	1	2	2	1	1	2	2	2	107	148	92	10	28.5	39.3	48	3.5	11.07	135.2	187.2	10.77	8.81	1.32	0.51	138	4	110	2.16	0
156	1	37	1	2	2	1	1	2	2	2	92	152	104	10	784.3	1010.4	123	5.7	10.26	125.6	216.4	24.58	21.51	1.07	1.99	138	4	110	2.11	1
157	1	40	1	2	2	1	1	1	2	2	117	185	93	11	18.3	30.6	100	5.8	7.47	129.3	162.8	11.25	10.06	0.76	0.41	137	3.5	98	1.97	0
158	1	58	2	2	1	2	2	2	2	2	80	137	92	11	16.5	30.9	92	7.8	7.78	132	331.1	12.54	10.83	0.77	0.93	137	4.4	106	2.24	0
159	1	68	1	2	2	1	1	2	2	2	60	159	86	11	6.6	17.7	184	8.9	4.71	113.9	224.2	11.8	8.67	1.78	0.62	137	3	106	2.1	0
160	1	40	1	2	2	2	1	1	2	2	76	176	106	11	22.7	38.1	169	9.3	10.76	120.8	247.9	5.99	7.38	0.79	0.53	137	3	114	1.83	1
161	2	41	1	2	2	2	1	1	2	2	76	176	106	11	28.6	43.2	169	9.3	10.76	110.7	272	11.56	8.68	0.94	0.62	137	3	114	1.83	1
162	1	52	1	2	2	2	1	1	2	1	90	143	102	11	38.8	80.3	71	4.8	7.53	143.8	149	12.89	9.66	2.17	1	138	4	105	2.57	0
163	1	45	1	2	2	2	2	1	2	1	67	153	104	11	23.9	19.8	654	34.1	6.22	85.7	260.3	7.71	6.2	1.26	0.22	138	5	106	2.06	0
164	1	62	1	2	2	2	1	2	2	2	75	198	102	12	7.3	19	53	4.5	8.08	117.3	174	9.56	8.79	0.45	0.32	137	3	100	2.16	0
165	1	51	1	2	2	1	1	2	2	2	97	169	91	12	17.6	29.9	73	6.1	8.9	116.7	232.4	12.51	11.09	0.56	0.85	137	3	106	2.14	0
166	1	66	1	2	2	1	1	1	2	1	65	124	70	12	13.5	17.2	89	7.5	4.1	127.4	138.7	9.32	6.73	1.47	1.1	137	4.3	107	2.01	0
167	2	39	2	2	2	2	2	1	2	2	81	113	74	12	12.2	12.4	41	4.9	6.65	137.3	211.6	14.54	13.1	0.96	0.47	138	3.8	105	2.04	0
168	1	39	1	2	2	1	1	2	2	2	90	113	50	13	7	15	2	3.6	6.51	116.8	155	9.41	8.96	0.97	0.64	137	4	107	2.18	0
169	2	38	1	2	2	2	2	2	2	2	80	148	84	13	13.5	25.8	43	2	9.66	118.5	347	15.46	13.68	1.48	0.98	137	3	104	2.26	0
170	1	53	1	2	2	2	2	1	2	1	49	112	62	13	22	20	82	7.7	5.98	126.8	185.8	9.75	8.85	0.31	0.58	137	4	105	2.08	0
171	1	37	2	2	2	1	1	1	2	2	100	121	76	13	26	39	75	6.2	7.22	154.2	337.7	13.23	12.21	0.61	0.4	138	3.5	101	2.31	0
172	1	62	1	2	2	2	2	1	2	2	72	109	76	13	15.1	102	107	7.7	7.57	125.6	438	11.92	7.25	0.91	0.87	138	3.3	106	2.36	0
173	2	67	1	1	2	2	2	2	2	2	103	157	88	14	33.5	136	55	3.1	17.78	116.5	146	10.79	8.19	1.97	0.52	137	4	104	2.21	0
174	1	68	1	2	2	2	1	2	2	1	78	122	77	14	17.3	18	138	9.6	9.54	142.5	167.5	11.43	10.48	0.46	0.48	137	4	107	2.19	0
175	1	47	1	2	2	2	2	1	2	2	71	136	81	14	28.8	48.8	61	5.5	7.11	127	255	10.8	9.6	0.7	0.5	138	3.4	107	2.11	0
176	1	53	2	2	2	1	1	1	2	1	50	186	72	14	19.1	49.8	91	7.2	6.37	107.6	218.7	9.17	7.58	0.7	0.88	138	3.4	103	2.02	0
177	1	36	2	2	2	1	1	1	2	2	81	134	55	14	18	14	90	6.2	4.9	148.6	109	9.49	6.25	2.3	0.78	138	4	105	2.31	0
178	2	56	2	2	2	2	2	1	2	2	69	93	40	14	12.1	17.3	80	9.1	5.8	104.4	167.4	11.19	9.36	1.12	0.7	138	3.9	106	2.14	0
179	1	41	1	2	2	2	1	2	2	2	80	185	120	14	32.5	77	194	12	5.68	121.5	301.5	10.66	8.95	1.09	0.48	138	4	107	2.17	0
180	2	56	2	1	2	2	2	2	2	1	76	99	67	16	37.9	23.1	60	13.3	9.32	113.3	243.6	4.92	2.84	1.72	0.19	137	5	100	2.52	0
181	1	51	1	2	2	2	1	1	2	2	57	153	104	16	16	16	51	5.8	6.98	128.3	147	14.63	13.28	1.43	0.95	137	4	106	2.19	0
182	2	69	1	2	2	2	2	1	2	2	68	115	76	16	9.5	24	111	6.5	6.44	107.7	169	15.15	13.94	0.54	0.64	137	4.2	104	2.22	0
183	1	59	1	2	2	1	1	1	2	2	50	128	86	16	18	14	79	5.2	4.3	133.8	142	7.51	5.39	1.43	0.65	138	4.1	98	2.05	0
184	1	60	1	2	2	1	1	1	2	1	69	146	71	16	19.8	45	81	8.1	6.99	149.5	360.5	17.53	15.65	0.65	1.23	138	4	108	2.04	0
185	1	52	2	2	2	1	1	2	2	1	73	134	86	17	7.4	14	56	4	6.02	141	117	9.07	7.63	0.88	0.55	137	4	103	2.15	0
186	1	60	1	2	2	1	1	1	1	1	88	172	87	17	21.2	46.7	78	4.6	8.39	117.9	217	5.36	4.67	0.14	0.51	137	4	99	2.36	0
187	1	33	1	2	2	1	1	1	2	2	98	185	85	17	31	16	68	3.3	10.53	132.7	145	8.34	10.79	1.15	0.77	137	4	105	2.36	0
188	1	57	1	2	1	1	1	1	2	2	96	98	64	17	27.1	55.1	98	4.7	8.7	132	298.7	13.2	12.57	0.09	0.54	138	3.9	105	2.12	0
189	1	49	2	2	2	1	1	1	2	2	95	151	109	19	34	27.2	68	5.3	5.68	119.9	203.3	10.98	7.47	1.96	1.4	137	3.6	97	2.1	0
190	1	49	2	2	2	1	1	1	2	2	95	151	109	19	34	27.2	68	5.3	5.68	119.9	203.3	10.98	7.47	1.96	1.4	137	3.6	97	2.1	0
191	1	77	1	2	2	2	2	2	2	2	69	160	69	19	14.8	42.3	62	3.2	9.27	119.2	303.4	7.72	5.29	1.75	0.64	138	4	103	2.09	0
192	2	61	1	2	2	2	2	1	2	2	77	141	85	19	33.8	34.4	82	7.5	7.26	133.8	336.8	13.35	7.75	0.62	0.94	138	4	104	2.09	0
193	1	74	1	2	2	1	1	1	2	2	73	159	74	19	49.9	175	121	10.2	17.69	124.8	148	14.12	12.81	0.75	0.56	138	4	102	2.22	0
194	2	57	1	2	2	2	1	1	2	2	78	154	78	20	13.6	28	42	5	6.36	143.2	165.8	6.42	6.27	0.67	0.45	138	4	107	2.28	0
195	1	30	1	2	2	2	2	1	2	2	90	124	83	20	41.7	57.1	62	2.8	6.36	139.3	349.9	10.81	8	1.39	1.24	138	5	107	2.16	0
196	1	41	2	2	2	1	1	1	2	2	114	105	67	20	18.8	62.9	75	5.1	6.91	155.7	259	15.68	14.49	0.71	0.42	138	4.3	110	2.36	0
197	1	43	1	2	2	1	2	1	2	2	77	106	50	21	35.7	195.2	92	7.4	7.48	143.7	887.1	9.89	8.36	0.86	0.65	138	4	111	2.17	0
198	1	41	1	2	2	2	2	2	2	2	109	161	107	22	24.5	36	93	6.1	10.43	154.3	312	7.31	7.46	0.8	0.53	137	4	106	2.27	0
199	1	49	1	2	2	1	1	1	2	2	114	85	65	22	28.6	39.5	295	10.4	4.14	106.5	1042	5.66	4.19	0.55	0.91	137	3	104	2.12	1
200	1	67	1	2	1	1	1	1	2	2	89	152	110	22	16.5	15.2	230	10.7	7.99	155.3	157.2	12.32	10.44	1.11	0.65	138	5	102	2.17	0
201	1	51	1	2	2	1	1	1	2	2	100	133	80	23	28.7	21.1	63	5.3	7.44	124	167.4	7.8	6.2	0.9	0.7	137	3.3	103	2.12	0
202	1	39	1	2	2	2	2	1	2	1	69	110	56	23	34.9	25	100	8	4.6	133.6	198	8.68	7.45	0.85	0.37	137	3.8	104	2.3	0
203	1	49	1	2	2	2	1	1	2	1	58	129	75	23	21.8	91.9	129	9.8	12.55	122.4	439.3	8.04	6.94	0.55	0.56	137	4.9	98	2.12	0
204	1	49	1	2	2	2	1	1	1	2	77	158	75	24	8.2	21	819	22.4	8.13	102.6	528	20.43	17.92	1.93	1.28	137	3	99	1.83	0
205	1	71	2	2	2	2	2	1	2	2	68	122	70	24	13.9	18.6	77	5.4	5.89	95.6	166.4	7.85	5.96	1.22	0.63	138	3.4	106	1.99	0
206	2	64	2	2	2	2	2	1	2	2	68	132	61	26	25.2	30	56	12	10.9	103	362.9	6.36	4.88	0.87	0.59	138	3.6	105	2.28	0
207	1	24	2	2	2	2	1	1	2	2	96	170	112	27	64.5	31.3	156	8.2	5.83	124.7	311.9	14.57	14.32	1.54	1.02	137	4	102	2.11	0
208	2	67	1	2	2	2	2	1	2	2	64	124	75	28	35	48	112	8.8	8.46	123.7	394	15.08	14.1	0.31	0.66	137	4	106	2.33	0
209	2	53	1	2	2	2	2	1	2	1	68	173	88	30	9.8	10.9	62	4	8.06	128.1	219	14.84	13.35	1.03	0.39	138	4	104	2.32	0
210	1	34	1	2	2	1	2	1	2	2	114	131	52	32	29.2	104.5	140	6.8	13.91	117	564	16.2	15.1	0.8	0.4	137	3.3	112	1.91	0
211	1	33	2	2	2	1	1	1	2	2	98	111	60	33	24	74	60	7.7	9.13	137.2	351	11.61	9.6	1.26	0.7	137	3.1	93	2.24	0
212	2	57	1	2	2	2	1	1	2	2	123	106	52	34	287	487	233	10.8	6.02	119.7	480	7.89	9.17	3.07	0.52	138	5	112	1.93	0
213	2	53	1	2	2	2	2	1	2	2	38	169	81	37	17.6	41.7	54	2.8	6.19	106.2	163.7	10.49	8.67	0.9	0.88	138	4	101	2.15	0
214	1	34	1	2	2	2	2	1	2	2	90	96	67	46	10.4	14.9	99	5	4.43	101.5	160.9	6.87	3.86	2.27	0.66	137	3.7	104	2.13	0
215	1	35	2	2	2	1	1	1	2	2	88	127	80	46	63.6	182.1	79	5	6.95	143.5	180.3	19.87	17.9	0.56	1.41	138	3.6	113	2.7	0
216	1	65	1	2	1	2	2	1	2	2	49	86	64	48	28.6	24	85	5.8	6.37	140.9	227	16.32	13.96	1.28	0.95	137	4	102	2.38	0
217	2	72	1	2	1	2	2	1	2	1	77	135	78	53	15.5	17.6	48	3.6	7.44	113.3	180	11.23	9.83	0.17	1.15	137	5	99	2.16	0
218	1	37	2	2	2	1	1	1	2	1	88	145	88	0	158	267	58	3.6	5.73	138.9	634	14.03	12.43	0.83	0.76	139	5	109	2.26	1
219	1	66	1	2	2	2	1	1	2	2	80	118	57	0	67	132	109	9.2	8.01	125.2	422	6.83	5.44	0.87	0.5	139	4	111	2.13	1
220	1	60	2	2	2	1	2	1	2	2	88	82	51	0	20.5	32	187	9.8	9.8	137.3	187	16.35	14.44	0.67	1.69	139	4	103	2.23	1
221	1	65	1	2	2	2	2	1	2	2	102	167	108	0	28.5	169.9	66	5	7.4	124.1	271.3	12.7	8.96	0.56	0.54	140	4	103	2.22	0
222	1	48	1	2	2	1	1	1	2	2	69	123	68	0	28.6	26.1	70	5	6.14	149.1	205.4	13.89	11.93	1.17	0.76	140	5.2	114	2.14	0
223	1	51	2	2	2	1	2	2	2	1	80	132	67	0	24.2	160.7	106	5.1	3.9	116.9	284.4	10.46	11.71	1.32	0.39	140	4	108	2.21	0
224	1	41	1	2	1	1	1	1	2	2	84	160	86	0	9.8	17	63	4	8.03	138.6	272.5	10.79	9.23	0.87	0.67	140	4	105	2.33	1
225	1	53	1	2	2	1	1	2	1	1	70	182	84	1	36.2	49.1	73	7.4	7.12	132.7	434.5	12.07	10.26	0.94	0.86	139	4	105	2.22	0
226	1	55	1	2	2	1	1	2	1	1	70	182	84	1	36.2	49.1	73	7.4	7.12	132.7	260.6	12.07	10.26	0.94	0.86	139	3	105	2.22	0
227	2	70	1	2	2	2	2	1	2	2	72	107	56	1	37.2	20	91	9.1	4.4	123.1	266.6	12.16	9.48	0.89	0.65	139	4.8	108	2.41	0
228	1	72	1	2	2	2	2	1	2	2	86	127	95	1	34.7	82.6	209	16.1	8.84	87.4	306.5	6.74	6.08	0.35	0.31	139	4	109	2.13	0
229	1	29	1	2	2	1	2	1	2	1	86	112	76	1	30.5	41.2	66	9.1	6.3	128.6	242.7	11.68	9.13	1.2	0.64	139	4.5	99	2.41	1
230	1	47	1	2	2	1	1	2	2	1	96	119	76	1	12.8	18	70	4.7	6.77	132.1	136	13.65	11.51	1.02	1.09	139	4	114	2.16	1
231	2	70	1	2	2	1	2	1	1	2	68	104	59	1	29.7	44	115	7.3	13.24	118.7	303	10.56	8.87	0.88	0.79	139	4	105	2.17	1
232	2	68	1	2	2	2	2	1	2	1	70	118	70	1	212.6	318.8	130	8.3	7.24	110.7	2055.8	13.08	11.88	0.57	0.62	139	4.1	105	2.12	1
233	1	71	1	2	1	2	2	1	2	2	90	140	82	1	23.4	43.2	105	7.2	10.75	117.8	138.7	9.14	7.97	0.59	0.58	140	4.5	111	1.89	1
234	2	84	1	2	2	1	2	1	2	2	76	125	86	2	29.8	50.8	108	7.2	7.07	122.7	178.3	10.95	9.91	0.69	0.34	139	3	100	2.33	1
235	2	79	2	2	2	2	2	1	2	1	67	100	77	2	22.8	27	137	7	10.47	108.9	221.7	9.54	8.53	0.77	0.23	139	4.1	107	2.04	1
236	1	54	1	2	2	1	1	2	2	2	86	127	70	2	33.6	209.9	70	3.7	7.5	117.6	225.7	11.34	8.3	1.01	0.63	140	4	113	2	0
237	1	62	2	2	2	2	1	2	2	2	73	150	78	2	23.7	21.2	69	6.1	6.34	147.2	157.7	15.86	14.42	0.68	0.75	140	3.7	106	2.45	0
238	1	49	2	2	2	2	1	2	2	2	101	177	102	2	19.3	106	106	6.7	7.43	137.9	166	11.45	10.31	0.71	0.39	140	3.5	112	2.28	0
239	2	52	1	2	2	2	2	2	2	2	82	150	100	2	11.2	31.5	118	9.9	6.74	91.8	198.3	5.59	4.9	0.5	0.18	140	4	111	2.1	0
240	1	52	1	1	2	2	2	1	2	2	80	140	70	2	28.9	49.1	79	6	6.7	112	168.5	17.48	15.21	0.89	1.37	140	3	118	1.4	1
241	1	50	1	2	2	1	2	1	2	2	88	138	85	2	16.2	63.5	116	5.4	5.5	125.6	299.4	10.32	5.46	0.59	0.35	140	3.3	96	2.12	1
242	1	68	1	2	2	1	1	2	2	2	73	139	83	3	25.4	29.9	85	7.7	6.3	156.7	123.4	7.36	4.81	1.74	0.71	139	3.5	110	2.25	0
243	1	50	2	2	2	1	1	2	2	2	90	124	87	3	16.2	24.9	99	5.5	7.2	128.6	339.6	10.83	10.38	1.11	0.62	140	5	106	2.31	0
244	2	56	2	2	2	2	2	1	2	1	70	135	58	3	70	46	51	2.2	10.51	85.1	231	8.5	6.28	0.82	1.33	140	3.7	105.7	2.06	1
245	1	77	1	2	1	2	1	2	2	2	86	146	92	4	17.9	18.8	69	5.1	5.39	153.7	296.7	6.61	4.08	1.39	0.4	140	4	108	2.21	0
246	1	68	2	2	2	2	1	2	2	2	61	125	74	5	12.1	17.2	60	5.2	5.98	138.8	198.4	14.61	12.78	0.95	0.88	139	3	110	2.04	0
247	1	45	1	2	2	1	1	2	2	2	90	147	99	5	7.9	12.9	54	4.8	6.02	123.5	138.8	7.32	5.6	1.1	0.53	140	4.8	109	2.29	0
248	1	43	1	2	2	1	1	2	2	2	90	172	89	5	24	54	74	4.6	9.22	139.2	209	13.96	12.73	0.58	0.64	140	3.5	104	2.23	0
249	1	63	1	2	2	1	1	1	2	2	100	131	98	5	28.3	11.3	47	6.6	5.9	107.6	2385	10.66	8.19	1.41	0.94	140	4	101	2.16	1
250	1	48	2	2	2	1	1	2	2	1	80	128	70	6	15	24	61	5	6.11	155	165.2	10.6	9.7	0.6	0.3	139	4	104	2.22	0
251	2	55	1	2	1	2	2	1	2	1	63	155	61	6	52.3	230.2	158	6.5	10.15	97.3	844.6	7.58	6.8	0.34	0.43	139	4	106	1.9	1
252	2	75	1	2	2	1	1	2	2	2	70	168	102	6	7	18.2	58	5	6.36	110.8	173.2	7.87	6.15	1.01	0.66	140	3.5	109	2.17	0
253	2	71	1	2	2	2	2	2	2	2	86	127	75	6	16.1	21.5	67	5.7	7.46	114	198.9	12.2	9.7	2.1	0.4	140	3.5	106	2.06	0
254	1	37	1	2	2	1	1	2	2	2	90	161	95	7	24.6	20.5	56	2.9	5.37	141.3	199	12.38	10.68	1.22	0.45	139	3.4	107	2.31	0
255	1	70	1	2	2	1	1	2	2	2	56	134	58	7	20	10.5	77	3.8	4.74	125.1	161.2	5.83	3.92	1.1	0.67	139	3.9	103	2.11	0
256	1	64	1	2	2	1	1	2	2	1	80	126	80	7	8	18	69	5.6	5.58	148.2	127	14.28	11	2.1	1.12	139	3.3	100	2.35	0
257	2	68	1	2	2	2	2	2	2	2	130	125	87	7	10.4	18	52	6	7.13	116.1	163.4	9.11	8	0.81	0.29	140	3.5	106	2.2	0
258	1	55	1	2	2	1	1	2	2	1	68	170	116	8	19.7	32	57	6	7.8	164	202	15.34	13.76	0.93	0.61	139	4	102	2.3	0
259	2	82	1	2	2	2	2	1	2	2	94	119	71	8	14	21	71	4.8	5.22	146.7	134	8.86	6.7	1.51	0.55	139	4.4	105.7	2.42	0
260	1	42	1	2	2	1	1	2	2	2	88	191	148	8	31.2	21.3	108	7.6	5.87	147.5	192.3	13.56	10.05	2.42	1.02	139	3	105	2.18	0
261	1	63	1	2	2	1	1	2	1	1	68	240	130	8	39.9	133.6	168	9	5.39	131.2	988.5	8.88	7.36	0.93	0.57	140	4	113	2	0
262	1	46	2	2	2	1	1	1	2	1	83	176	87	9	52.9	183.7	102	8.1	8.09	165.6	227	16.23	14.8	0.72	0.68	139	4	108	2.3	0
263	1	52	1	2	2	1	1	2	2	2	62	149	89	9	21.1	29	71	5.9	6.55	139.3	205	15.75	14.22	0.69	0.84	140	3.9	111	2.06	0
264	2	53	1	2	2	2	2	1	2	2	58	158	67	10	17.9	29	48	7.5	6.08	120.8	158	10.95	9.6	0.8	0.55	139	5	107	2.33	0
265	2	70	1	2	2	2	2	2	2	2	66	101	49	10	18.6	24.4	59	4.5	3.93	111	196.2	9.45	7.44	1.18	0.75	140	3.4	101.9	2.14	0
266	2	66	2	2	2	2	2	2	2	2	74	165	88	10	11.4	19	69	8.1	6.02	112.3	195	7.92	8.85	0.75	0.39	140	3	104	2.23	0
267	1	76	1	2	2	1	1	2	1	2	90	137	108	10	40.1	859	126	10.9	9.21	109.2	148.8	11.74	11.17	0.32	0.25	140	5	104	2.16	0
268	1	68	1	2	2	1	1	2	2	1	97	184	94	10	25.3	67.8	126	5.7	8.93	125.4	183	9.8	8.79	0.43	0.58	140	4	103	2.22	0
269	2	49	2	2	2	2	2	2	2	1	83	181	91	11	16.1	10.2	55	4.7	7.31	101.3	309.2	9.61	8.12	0.99	0.47	139	4.2	104	2.09	0
270	1	55	1	2	2	1	1	1	1	2	66	147	52	11	14	22.1	103	7.4	8.16	139.3	205	8.46	7.22	0.78	0.44	139	3.4	104	2.04	0
271	1	70	1	2	2	1	2	2	2	2	114	130	80	11	61	30	58	4	5.63	131.2	160	10	7.08	1.8	0.83	140	4.4	104	2.1	0
272	1	49	1	2	2	1	1	2	2	2	70	136	94	11	33.4	48.3	54	54	5.08	127.6	151.3	11.75	7.2	0.79	0.59	140	4.1	105	2.06	0
273	1	49	1	2	2	1	1	2	2	2	70	136	94	11	33.4	48.3	54	54	5.08	125.7	151.3	13.27	12.57	1.36	0.9	140	4	105	2.06	0
274	1	53	2	2	2	1	1	2	2	1	72	172	90	12	39.7	14	56	7.7	8.31	124.2	154	12.11	10.58	0.92	0.52	139	3.3	103	2.17	0
275	1	45	2	2	2	1	1	2	2	2	74	126	66	12	37.5	30.4	74	5.9	5.31	141.3	200	15.74	14.25	0.93	0.53	139	4	108	2.24	0
276	1	48	1	2	2	1	1	2	2	2	76	117	89	12	17.7	23.8	74	6.4	9.21	132.9	155.8	25.75	23.2	1.33	1.14	139	4	109	2.06	0
277	1	45	1	2	2	1	1	2	2	2	99	195	127	12	23.2	18.6	111	6.2	6.3	105.9	341.2	5.97	5.06	0.52	0.39	139	3	104	2.25	0
278	1	58	1	2	2	1	1	2	2	2	68	127	70	12	21.9	38.6	57	10.5	8.3	127.6	174.7	10.83	9.55	1.05	1.05	140	5	109	2.26	0
279	2	59	1	2	2	2	2	1	2	2	89	134	69	13	17	20	64	2.9	10.7	119.2	144	14.26	11.75	1.34	1.15	139	2.5	91.2	2.05	0
280	2	62	1	2	2	2	2	2	2	2	104	180	112	13	55.4	41.3	92	9.5	5.42	107.2	225.6	8.03	6.03	1.35	0.57	139	4	97	2.45	0
281	1	80	1	2	2	2	2	2	2	2	60	176	94	14	12.4	18.5	71	5.4	5.92	116.8	143.5	10.59	9.19	0.67	0.72	139	3.4	100.9	2.06	0
282	1	52	1	2	2	1	1	1	2	2	110	122	70	14	17	66	111	5.7	7.69	101.2	372	13.33	12.04	0.52	0.77	139	5.1	100	1.83	0
283	1	50	1	2	2	1	1	1	2	1	72	132	80	14	16	18	69	4.6	8.05	129.6	145	12.65	11.7	0.41	0.51	140	3.8	105	2.08	0
284	1	40	1	2	2	1	2	1	2	2	65	117	66	15	8.7	27.8	105	6.6	4.82	140.4	281.2	6.25	4.13	1.45	0.59	139	4.1	102	2.3	0
285	1	40	1	2	2	2	2	1	2	1	82	214	131	15	24.7	37.9	90	5.3	5.6	125.9	162.2	11.35	12.69	1.12	1.22	140	3	104	2.23	0
286	1	71	2	2	2	1	1	2	2	2	81	187	103	16	10	15.6	68	5.9	4.17	135	170.1	7.05	4.96	1.35	0.63	139	3.3	103	2.18	0
287	1	61	1	2	2	1	1	1	1	1	47	110	64	16	15.6	21.6	65	7.6	6.25	130.6	175.6	8.81	7.9	0.58	0.32	139	3.8	112	2.35	0
288	1	64	1	2	1	1	1	1	2	1	48	145	47	16	17.3	17.5	77	5.9	7.43	106	201.9	10.91	7.38	2.78	0.68	140	4	105	2.06	0
289	1	46	1	2	2	2	2	1	2	2	80	138	98	16	14	22.8	82	9.8	9.27	144.7	220	15.2	13.54	0.74	0.89	140	4.1	108	2.21	0
290	1	43	1	2	2	1	1	2	2	2	100	200	120	16	26.8	20.9	302	13.3	6.97	127.6	213.4	6.43	5.43	0.59	0.39	140	5	110	2.1	0
291	2	55	1	2	2	2	2	1	2	2	64	149	63	17	29.2	31.5	97	10.1	6.54	116	281.3	12.2	10.8	1	0.4	139	3.1	101	2.31	0
292	2	55	1	2	2	2	2	1	2	2	60	144	100	17	20.1	71.9	60	3.9	7.56	120.2	158	11.05	10.11	0.6	0.33	140	3.4	106	2.19	0
293	1	66	2	2	2	1	1	1	2	2	101	60	35	17	43.9	155.4	135	8.6	16.36	124.8	656.3	14.58	12.21	1.32	0.87	140	5	106	2.31	0
294	1	47	1	2	2	1	1	1	2	2	77	156	92	18	64	84.5	65	5.5	6.45	143.1	157	11.46	10.27	0.71	0.46	139	5	111	2.21	1
295	1	74	1	2	2	1	2	1	2	2	86	101	79	18	372	588	114	6.2	7.33	143.2	417	9.71	8.6	0.48	0.61	140	5	109	2.26	0
296	1	51	2	2	2	1	2	2	2	2	99	118	105	19	22.4	20.1	53	6.2	9.8	116.9	196	10.53	9.55	1.04	0.77	140	5	110	2.1	0
297	1	56	1	2	2	1	1	1	1	1	60	113	68	19	21.1	26.8	77	5.4	7.3	124.9	210.5	11.55	8.77	0.72	1.05	140	3	118	1.4	0
298	1	45	2	2	2	1	1	1	2	2	60	112	54	20	11.8	20	84	8.3	7.07	139.7	189.6	12.37	10.15	1.39	0.78	139	4	10	2.22	0
299	1	49	1	2	2	1	1	1	2	2	80	137	80	20	33.5	109.9	164	7.7	8.32	131.1	490.9	12.26	10.56	0.66	0.95	140	4.5	106	2.11	0
300	1	41	1	2	2	1	1	1	2	2	75	107	64	21	13.6	24	83	4.6	7.14	135.4	171	13.78	10.52	2.19	1.03	139	4	105	2.28	0
301	1	35	1	2	2	1	1	1	2	2	91	133	69	22	60	58	64	4.6	6.13	136.2	193	9.87	6.26	2.29	1	140	3.9	103	2.34	0
302	2	68	2	2	2	2	2	1	2	2	80	100	70	23	20.5	61.5	55	5.6	8.15	130.2	205	11.73	10.12	0.89	0.72	139	3.8	105	2.33	0
303	1	47	1	2	2	2	2	1	2	2	108	75	52	23	31.5	29.5	84	4	7.6	140.9	225	14.48	12.62	0.94	0.91	140	3.4	106	2.42	0
304	1	40	1	2	2	2	1	1	2	2	78	109	69	23	24.1	29	132	5.1	6.18	145.5	415.3	14.17	12.07	0.62	0.86	140	4.1	106	2.29	1
305	2	37	2	2	2	2	2	1	2	1	83	128	52	25	26	14	54	3	7.14	114	108	5.94	3.54	1.85	0.4	139	3.9	100.9	2.2	0
306	1	54	2	2	2	1	1	1	1	2	56	81	52	28	10.1	13	59	4.4	5.26	122.2	123.7	9.67	7.15	1.58	0.87	139	4.4	101	2.19	0
307	2	68	1	2	2	2	2	1	2	2	64	99	69	29	10.7	19.6	42	8.1	7.15	110.8	157.1	10.7	9.79	0.6	0.3	139	3	108	2.2	0
308	1	47	1	2	2	2	2	1	2	2	100	81	35	32	19.6	39.1	83	3.8	6.13	137	197.5	13.35	12.43	0.47	0.44	139	3.8	106	2.28	0
309	1	53	1	2	2	1	1	1	2	1	80	162	55	32	27.4	45	103	7.9	7.28	115.6	175	16.72	13.21	1.43	0.94	139	4	110	2.05	0
310	1	51	2	2	2	1	1	1	2	2	108	96	52	33	23.3	16.6	90	7.7	9.01	145.5	289	16.01	14.96	0.47	0.56	139	3.8	108	2.18	0
311	1	57	1	2	2	1	2	1	2	2	98	148	84	33	16.1	15.3	94	7.1	9.47	167	183	18.03	15.66	0.96	1.39	139	3	98	2.24	0
312	2	67	1	2	2	2	2	1	2	2	65	102	67	36	13.8	45	67	5.1	8.79	115.9	190	8.56	8.07	0.38	0.1	140	3.5	108	2.34	0
313	2	41	1	2	2	2	1	1	2	2	81	211	127	38	23	78.2	63	4	6.6	117.2	261.4	11.56	9.78	1.15	0.59	139	3.2	98	2.16	0
314	1	49	1	2	2	2	1	1	2	2	80	147	65	40	16.4	30	94	4.9	8.17	129.2	172	16.25	14.29	0.95	0.99	139	4	105	2.18	0
315	2	41	2	2	2	2	2	1	2	1	82	127	81	41	13.7	13.8	42	6.8	4.41	122.5	122.1	7.19	5.21	1.36	0.49	139	4	109	2.14	1
316	1	47	1	2	2	1	1	1	2	2	73	167	110	47	6.4	10	50	4.1	6.41	130	111	11.1	10.46	0.39	0.25	139	3	108	1.83	0
317	2	69	1	2	2	2	2	1	2	2	84	120	79	48	33.3	30.3	70	4.4	6.66	122.6	165.3	9.74	7.83	1.25	0.62	139	3.3	108	2.21	0
318	1	56	1	2	2	1	1	1	2	1	63	130	80	50	10.8	13.7	67	3.2	5.56	124.1	177.6	17.51	16.39	0.55	0.56	140	3.3	103	2.13	0
319	1	52	1	2	2	2	1	1	2	1	69	160	84	52	20	36.1	72	6.2	10.7	129.7	439.8	12.1	7.09	0.9	0.35	139	3.6	100	1.27	0
320	2	51	1	2	2	2	2	1	2	2	60	144	100	0	30.1	39.1	51	8	10.1	112.3	319.8	11.19	8.63	1.56	0.98	141	4.8	95	2.3	0
321	1	42	1	2	2	1	1	1	2	2	78	182	112	0	29.9	79	146	7.5	8.08	132.2	361	26.16	22.25	2.28	1.61	142	4	110	2.02	1
322	1	45	2	2	2	1	1	2	2	2	65	169	87	0	36	80.9	84	6.6	6.77	149.9	128.4	20.01	17.9	1.04	1.05	143	3	103	2.14	0
323	1	61	1	2	2	1	1	1	2	2	66	109	59	0	25	44	123	6.4	12.83	144.7	187	22.67	21	0.73	0.94	143	4	101	2.27	1
324	2	50	1	2	2	2	2	1	2	2	80	136	80	0	27	102.2	202	11.7	9.43	86.1	443.1	10.02	8.74	0.77	0.5	144	4.2	108	2.13	1
325	1	69	1	2	2	2	2	1	2	2	60	110	80	0	17	37	90	7.3	9.45	121.4	158	12.16	11.63	0.29	0.1	149	4	107	1.99	1
326	1	37	1	2	2	1	1	1	2	2	100	140	92	1	26.7	66.2	99	7.7	11.6	131.2	429.6	12.29	8.77	1.06	0.87	141	3.4	116	2.55	1
327	2	67	2	2	2	2	2	1	2	2	59	133	49	1	14.4	24	154	6.1	19.46	129.8	188	9.53	7.9	0.84	0.56	141	4	108	2.22	1
328	2	69	1	2	1	2	2	1	2	2	76	104	76	1	143	275	211	6.7	8.07	127.5	299	7.88	24.67	0.96	1.05	143	4	109	2.13	0
329	1	58	1	2	2	1	2	1	2	1	79	134	76	1	33.2	28.8	98	11.7	9.4	158.6	448.2	6.88	6.21	0.22	0.44	143	4.4	103	2.22	1
330	2	41	1	2	2	2	2	1	1	2	82	148	87	1	36.7	171	92	9.3	6.3	123.2	178.5	11.33	9.77	1.27	0.74	143	4.2	105	2.2	1
331	1	49	1	2	2	2	1	1	2	2	80	140	88	1	61	55.4	136	7	7.76	141	255	19.38	17.49	0.96	0.85	144	3	104	2.19	1
332	1	59	2	2	2	2	2	1	2	2	58	106	50	1	31.8	5.3	120	4.6	12.7	147.5	402.7	10.35	9.33	0.41	0.58	151	3.2	99	2.13	1
333	2	62	1	2	2	2	2	1	2	2	61	121	32	2	39.7	18.4	75	5.8	6.4	121.7	169	7.64	5.64	1.46	0.5	141	4	110	2.29	1
334	1	48	1	2	2	1	1	1	2	2	62	138	85	2	17.8	16.2	48	7.4	6.53	134.8	125	11.53	9.83	1.06	0.7	142	3	103	2.31	1
335	2	56	1	2	2	2	2	1	2	2	68	142	83	2	22.9	59.5	91	6	5.7	124.6	454.8	6.55	5.04	1.04	0.46	148	3.6	108	2.26	1
336	2	58	1	2	2	2	2	1	2	2	82	93	61	2	24.7	185.5	114	2.7	9.1	129.3	135.3	24.57	21.2	1.83	1.52	149	5.4	104	2.18	1
337	1	64	1	2	2	2	2	1	2	2	105	166	88	2	45	145	86	8.2	11.44	100.6	168.9	17.09	15.01	1.37	0.7	152	6	104	2.44	0
338	1	60	1	2	2	1	1	2	2	2	76	149	92	3	12.7	20	99	7.7	6.8	153.3	182.8	10.58	8.72	0.88	0.95	142	3.2	97	2	0
339	1	53	1	2	2	2	1	1	1	2	80	128	70	3	186.4	260	598	41.2	14.15	125.4	532.8	16.72	18.92	2.04	1.35	152	4	107	2.13	1
340	2	70	1	2	2	2	2	1	2	2	91	117	68	3	87.5	48	58	5.4	7	98	136.5	7.81	6.24	0.78	0.77	153	2.9	114	2.28	1
341	1	67	1	2	2	2	1	2	2	1	68	112	68	5	26.9	20.1	85	6.9	8.57	159.5	458.2	17.76	16.53	0.63	0.59	142	3.8	108	2.29	0
342	2	64	1	2	2	2	2	2	2	2	100	177	102	5	40.5	52.4	119	9.1	11.23	125.7	383	18	16.49	0.69	0.8	142	4.2	110	1.97	0
343	1	71	1	2	2	1	1	2	2	1	85	108	76	6	9.8	15.8	83	5.7	5.83	138.5	239.1	4.27	2.69	0.99	0.45	141	3.8	108	2.14	0
344	1	46	1	2	2	1	1	2	2	2	82	132	80	6	8.4	15.7	204	7.2	7.26	114	197	13.41	10.42	1.47	1.4	142	2.8	104	2.05	0
345	1	42	1	2	2	1	1	2	2	2	70	197	120	6	21.4	20.6	69	6	7.8	138.5	329.5	16.48	14.93	0.75	0.78	148	3.6	108	2.35	0
346	1	49	1	2	2	2	1	1	2	2	83	164	64	6	16.6	46.6	78	6	10.77	136.7	371.4	11.98	9.55	1.01	1.4	150	4.1	113	2.02	1
347	1	56	1	2	2	1	1	2	2	2	74	155	87	6	24.8	9.2	75	6.1	6.32	143.3	389.4	14.04	11.61	1.67	0.71	152	4.5	111	2.27	0
348	1	37	2	2	2	1	1	2	2	2	99	99	63	6	5.9	43.2	78	9.6	7.15	132.3	311.3	18.74	17.07	1.01	0.65	152	4.3	109	2.3	0
349	1	56	1	2	2	1	2	2	2	2	70	123	73	7	19.7	46	86	5.3	7.2	123.8	279.9	11.51	9.09	0.59	0.55	142	3.8	94	2.23	0
350	1	73	2	2	2	1	1	2	2	2	76	146	78	7	30.4	37.5	111	14.1	3.79	123.1	187	5.7	4.05	0.98	0.55	142	4.3	107	2.09	0
351	1	64	1	2	2	1	1	2	2	2	77	148	105	7	19.6	18.8	91	10.2	8.7	125.3	189.2	9.92	8.27	0.82	0.71	145	3.9	103	2.17	0
352	2	64	1	2	2	2	2	1	2	2	85	156	83	7	16	27	47	5	4.28	132.9	221	4.24	2.57	1.15	0.46	149	3.6	94	2.15	0
353	1	53	2	2	2	2	2	2	2	2	57	144	94	8	15.6	22.1	68	4	5	149.1	204.8	8.31	6.69	1.14	0.47	141	2.9	103	2.23	0
354	1	42	1	2	2	1	1	2	2	2	88	191	142	8	31.2	21.3	108	7.6	5.87	147.5	192.3	13.56	10.05	2.42	1.02	142	3	110	2.05	0
355	1	56	2	2	2	1	1	2	2	1	59	152	90	9	19	18	56	3.8	9.37	126.7	215.8	10.1	8.64	0.87	0.44	141	4	111	2.19	0
356	1	42	1	2	2	1	1	1	2	2	85	124	68	9	13.3	11.6	129	11.3	6.4	134.9	323.5	9.63	6.62	1.74	1.23	141	5.3	99	2.17	0
357	1	71	2	2	2	1	1	2	2	1	129	115	64	9	260.2	90.8	91	8.1	4.98	105	212.2	5.87	4.26	1.17	0.33	150	4	108	2.34	0
358	2	68	1	2	2	2	2	1	2	2	85	121	101	9	369.7	51.4	329	22	3.96	126.9	394.8	17.72	14.72	1.85	1.12	151	3.7	116	2.32	1
359	2	76	1	2	2	2	2	1	2	2	83	106	78	10	150.8	191.1	219	28.1	11.15	127.4	292	15.67	14.35	1.55	1.03	142	4	102	2.24	0
360	1	55	1	2	2	1	2	2	2	2	66	123	98	10	16.5	19	130	9.1	6.03	114.7	143.6	15.6	13.86	0.52	1.21	151	4	108	1.99	0
361	1	64	1	2	2	1	1	1	2	2	115	133	89	11	26.9	33.3	71	6.6	7.75	128.7	161.1	10.09	8.81	0.61	0.66	141	4	107	2.11	0
362	1	50	1	2	2	2	2	1	2	2	76	143	71	11	36	21.6	58	7.6	7.69	132	178	9.77	8.78	0.51	0.46	142	3.5	113	2.21	0
363	1	45	2	2	2	2	2	2	2	2	109	169	114	11	37.2	22	78	4.7	9.14	145.5	214.3	15.34	13.76	0.65	0.92	143	3	108	2.33	0
364	1	54	1	2	2	1	1	1	2	2	90	160	92	11	11	35	65	5.9	7.16	141.4	220	15.68	14.37	0.66	0.62	149	4	112	2.24	0
365	1	38	2	2	2	1	1	1	2	2	83	125	63	13	17	72.2	79	5.4	5.95	146.8	122	13.54	10.77	1.54	1.17	141	4	106	2.18	0
366	1	50	1	2	2	1	1	1	2	2	105	106	70	13	17	18	115	6.2	7.05	139.5	182	14.98	12.71	1.21	0.9	141	4.3	109	2.07	1
367	1	54	2	2	2	1	1	2	2	2	79	174	100	13	29.3	28	56	4.4	7.75	145	203	13.91	11.93	1.23	0.74	142	3.9	105	2.51	0
368	1	70	1	2	2	2	1	2	1	1	68	170	84	13	22	55	82	5.5	7	131.1	270	9.38	7.91	0.62	0.77	148	3	100	2.03	0
369	2	59	1	2	2	2	2	1	2	1	118	102	69	14	239.8	316.4	186	10.3	9.88	161	339.5	19.59	17.64	1.08	0.86	152	4	11	1.89	1
370	1	55	1	2	2	2	2	2	2	2	105	205	103	15	16.8	11.3	114	11	11	142.9	159	16.11	14.35	1.21	0.54	141	3	104	2.28	0
371	1	46	1	2	2	1	1	1	2	2	78	124	81	15	93.3	84.5	114	10.5	9.53	103.8	214.8	5.99	5.37	0.35	0.27	142	4	101	2.13	0
372	1	53	1	2	2	1	1	1	2	2	105	107	71	16	86.8	153.4	136	8.2	8.39	128.1	372	15.05	13.11	0.78	1.16	141	3.4	96	2.13	0
373	2	60	1	2	1	2	2	1	2	1	16	116	72	16	18.4	21.2	57	6.2		127.9	163.7	8.31	8.85	0.94	0.63	142	3	100	2.13	0
374	2	56	1	1	2	2	2	1	2	1	75	128	75	16	19	20.7	52	5.8	8.53	104.8	210	14	12.25	1.05	0.68	151	3	109	2.17	0
375	1	42	2	2	2	1	1	1	2	2	87	162	89	17	18.7	43.7	72	7	6.7	121	272.7	13.3	11.6	0.9	0.9	142	3.4	110	1.94	0
376	2	64	1	2	2	2	2	1	2	1	62	160	79	17	31.8	83.9	47	4.9	10.34	118.3	231.1	16.76	14.54	1.36	0.84	144	3.3	108	2.3	0
377	2	30	1	2	2	2	2	1	2	1	58	142	55	17	18	32	58	3.3	4.89	117.1	261	11.59	10.23	1.07	0.27	146	3.9	107.7	2.12	0
378	1	42	2	2	2	1	1	1	2	2	66	126	80	18	17.5	30.9	161	8.7	5.55	128.5	149.2	9.36	7.23	1.24	0.87	141	4.5	102.8	2.19	0
379	1	54	2	2	2	1	1	1	2	2	78	135	78	18	13.9	15.3	64	5.8	6.32	120.3	150.5	7.83	8.9	0.95	0.64	143	3	108	2.13	1
380	1	57	1	2	2	1	1	2	2	1	68	201	108	18	40.2	25	62	4.8	6.89	134.3	173	12.17	11.11	0.79	0.27	147	3.9	109	2.32	0
381	2	71	1	1	2	2	2	1	2	2	42	120	75	18	14.6	22.6	53	10	9.02	102.5	183.2	12.59	11.54	0.64	0.41	169	4.6	134	2.23	1
382	1	56	1	2	2	1	1	1	1	1	60	113	68	19	27.4	21.8	55	8.5	5.77	112.5	323.1	8.1	6.77	0.74	0.59	147	3.5	110	2.12	0
383	1	58	1	2	2	1	1	2	2	2	76	178	110	19	20	18	172	8.6	5.66	129.5	151.5	18.77	16.95	0.94	0.87	149	6.5	109	1.9	0
384	1	63	1	2	2	1	1	1	2	2	69	161	72	20	18.7	16	57	6.3	8.53	153.2	194	10.61	9.53	0.48	0.6	141	3.5	107	2.23	0
385	1	38	1	2	2	1	1	2	2	1	95	141	63	20	20.1	22.2	132	12	12	126.5	167.2	11.83	9.48	1.54	0.38	141	3.5	106	2	0
386	1	47	2	2	2	1	1	1	2	2	69	133	37	21	30.5	34.1	71	9.3	4.2	136.7	241.9	10.65	9.54	0.53	0.57	142	4.1	106	2.44	0
387	1	47	1	2	2	1	1	1	2	1	86	117	70	21	16.3	35	69	5.7	6.55	138	259.4	12.38	9.59	1.7	1.07	152	4	109	2.43	0
388	1	53	1	2	2	1	1	1	2	1	58	122	82	22	12.6	11	62	3.6	5.21	121.2	199	5.61	4.12	0.75	0.64	141	3.4	110	2.08	0
389	1	68	2	2	2	2	2	1	2	1	89	134	88	22	19	36.9	67	4.6	6.26	93.5	403.7	6.43	4.54	1.32	0.5	142	3.7	106	2.3	0
390	2	49	2	2	2	2	2	1	2	2	60	103	44	22	5	22.2	80	6	5.01	80.4	222.7	9.86	7.92	0.87	1.05	143	5.4	108	2.07	0
391	1	41	1	2	2	2	2	1	2	2	67	135	71	22	63	230.6	64	5	6.85	134	193.9	14.1	13.4	0.7	0	153	3.7	110	2.39	0
392	1	59	1	2	2	2	1	1	2	1	80	158	65	23	26.6	79.9	73	4.7	8.2	129.2	433.9	15.87	15.04	0.2	0.63	142	3.3	108	2.1	0
393	2	64	2	2	2	2	2	1	2	2	65	72	47	23	29.8	92.1	81	4.7	5.74	112.3	272.1	7.53	6.57	0.52	0.35	142	3.5	106	2.13	0
394	2	51	1	2	2	2	2	1	2	1	110	83	52	23	10.2	18.1	232	15.6	9.18	144	236.6	30.83	27.96	0.54	2.34	146	3.1	103	2.36	0
395	1	46	1	2	2	2	2	1	2	2	67	135	54	24	14.5	28.3	65	5.4	7.25	132.5	197.4	10.09	8.95	0.5	0.61	141	3.2	107	2.11	0
396	1	61	2	2	2	1	1	1	2	1	60	116	70	24	9.7	19	70	6.5	5.69	98.8	197	7.27	5.78	0.79	0.66	149	3.6	111	2.13	0
397	1	46	1	2	2	1	1	1	2	1	88	125	65	25	45	51	73	4.3	7.7	153.5	236.8	14.76	13.06	1.06	0.63	148	4.2	111	2.34	0
398	2	57	1	2	2	1	1	1	2	1	90	155	78	26	27.5	25.5	49	5.4	7.66	128.6	255	14.5	13.14	0.72	0.62	142	4.1	105	2.41	0
399	1	40	1	2	2	1	1	1	2	2	98	127	85	26	15.1	17.4	99	6.6	6.43	136.3	196.4	14.86	12.85	0.72	1.28	142	4	105	2.16	0
400	2	48	1	2	2	2	2	1	2	2	84	137	92	28	67	110	32	4.1	5.69	89.1	397	10.16	7.33	1.43	1.32	150	3	118	1.9	0
401	1	55	1	2	2	1	1	1	2	2	73	116	73	30	3050	10060	310	15.8	8.66	122.2	1376.5	8.29	7.27	0.43	0.59	147	5	100	1.93	0
402	1	47	1	2	2	1	1	1	2	2	70	138	70	31	11.6	271	483	19.3	9.51	91.5	555	14.63	13.03	0.75	0.84	142	4.2	93	2.33	0
403	1	49	2	2	2	1	1	2	2	2	96	131	73	32	33.4	31.2	77	4.1	7.4	151.7	150.8	10.51	9.56	0.37	0.57	142	3.1	104	2.35	0
404	2	56	1	2	2	2	2	1	2	2	67	127	71	34	55	35	58	5.4	7.59	110	165.8	9.5	8	0.9	0.6	142	3.8	107	2.14	0
405	1	42	1	2	2	2	1	1	2	2	146	136	97	35	23	62.5	111	3.6	6.7	135.6	494	11.7	12.32	1.59	0.84	143	4.3	106	2.06	0
406	2	50	1	2	2	2	2	1	2	2	86	133	83	36	10.3	12.2	39	2.9	5.89	124.8	148.9	14.98	12.33	1.15	1.49	141	3.3	112	2.04	0
407	2	51	1	2	2	2	2	1	2	1	63	120	74	36	149	68	142	8.4	7.4	104.1	363	14.72	13.17	1.01	0.54	149	4	103	2.52	0
408	1	35	1	2	2	1	1	1	2	2	83	199	86	39	28.2	26.2	129	9	9.13	153.1	429	19.18	17.93	0.52	0.72	142	4	110	2.13	0
409	1	32	1	2	2	2	2	1	2	1	69	142	64	39	445.1	732.1	243	8.4	8.99	120.2	258.3	11.71	10.58	0.5	0.64	147	4	112	2.28	0
410	1	37	1	2	2	1	1	1	2	2	85	220	110	39	32.6	110.2	85			146.8	287.1	13.27	17.79	1.92	1.27	151	5	110	1.97	0
411	2	57	1	2	2	2	2	1	2	1	65	184	99	41	15.5	23.4	104	6.4	6.8	114.9	326.9	1.43	9.65	0.53	0.23	141	3.2	109	2.2	0
412	1	31	2	2	2	1	1	2	2	2	90	162	90	43	12	17.9	56	9.1	7	139.7	237.7	13.27	11.84	0.65	0.75	141	4	104	2.15	0
413	1	46	2	1	2	2	1	1	2	2	77	133	51	45	21.4	60.5	127	8.2	12.2	146.1	481.1	13.36	12.07	0.79	0.48	146	5	112	2.28	0
414	1	39	2	2	2	2	1	2	2	2	90	109	69	57	25	22.5	74	5.1	12	127.6	295.9	14.22	12.5	1.37	1.01	143	4.3	111	2.17	0
415	1	54	2	2	2	1	1	1	2	2	88	79	45	62	19.1	22	114	5.4	7.39	146.5	249.9	18.47	15.9	1.5	1.03	141	4.2	104	2.32	0
